# Supplementary material for: Transcriptome and Metabolome Analysis of Low-Pressure Regulation in Saussurea involucrata Leaves
Source: Genes (Basel). 2025 Mar 11;16(3):328. doi: 10.3390/genes16030328 (PMC11941927; doi:10.3390/genes16030328)
Supplement: Supplementary file 1 [file genes-16-00328-s001.zip]

Archive with 1 entries (1 files):
- genes-3499611-supplementary.pdf
